# Supplementary material for: Assessment of human health risks posed by toxic heavy metals in Tilapia fish (Oreochromis mossambicus) from the Cauvery River, India
Source: Front Public Health. 2024 Nov 13;12:1402421. doi: 10.3389/fpubh.2024.1402421 (PMC11598533; doi:10.3389/fpubh.2024.1402421)
Supplement: Supplementary file 1 [file Table_1.XLSX]

## Sheet: Sheet1
	Fish Collection Data
Sr. No.	Fish Collection DATE	Sample ID	SPECIES	Sample Site	Logitude	Letitude	Time	Local Name of Fishes	Weight	Length	Scientific Name	Organs	Addl. Features
1	2022-05-27	VSNSR1F1	SP1	R1	N 11 26' 01.20	E 077 40'57.97	07:42:00	Jilebi	82	17	Oreochromis mossambicus	Liver, Muscle, Gills	Near threatened
2	2022-05-27	VSNSR1F2	SP1	R1	N 11 26' 01.20	E 077 40'57.97	07:42:00	Jilebi	111	18	Oreochromis mossambicus	Liver, Muscle, Gills	Near threatened
3	2022-05-27	VSNSR1F3	SP1	R1	N 11 26' 01.20	E 077 40'57.97	07:42:00	Jilebi	85	15	Oreochromis mossambicus	Liver, Muscle, Gills	Near threatened
4	2022-05-27	VSNSR1F4	SP1	R1	N 11 26' 01.20	E 077 40'57.97	07:42:00	Jilebi	77	15.5	Oreochromis mossambicus	Liver, Muscle, Gills	Near threatened
5	2022-05-27	VSNSR2F5	SP1	R2	N 11 47' 40.70	E077 48'31.56	12:58:00	Jilebi	203	22	Oreochromis mossambicus	Liver, Muscle, Gills	Near threatened
6	2022-05-27	VSNSR2F6	SP1	R2	N 11 47' 40.71	E077 48'31.57	12:58:00	Jilebi	195	21.5	Oreochromis mossambicus	Liver, Muscle, Gills	Near threatened
7	2022-05-27	VSNSR2F7	SP1	R2	N 11 47' 40.72	E077 48'31.58	12:58:00	Jilebi	146	18.5	Oreochromis mossambicus	Liver, Muscle, Gills	Near threatened
8	2022-05-27	VSNSR2F8	SP1	R2	N 11 47' 40.73	E077 48'31.59	12:58:00	Jilebi	106	17.5	Oreochromis mossambicus	Liver, Muscle, Gills	Near threatened
9	2022-06-28	VSNSR3F9	SP1	R3	11.3103	77.7787	06:57:00	Jilebi	113	18.6	Oreochromis mossambicus	Liver, Muscle, Gills	Near threatened
10	2022-06-28	VSNSR3F10	SP1	R3	11.3103	77.7787	06:57:00	Jilebi	111	18	Oreochromis mossambicus	Liver, Muscle, Gills	Near threatened
11	2022-06-28	VSNSR3F11	SP1	R3	11.3103	77.7787	06:57:00	Jilebi	143	19.5	Oreochromis mossambicus	Liver, Muscle, Gills	Near threatened
12	2022-06-28	VSNSR3F12	SP1	R3	11.3103	77.7787	06:57:00	Jilebi	118	18	Oreochromis mossambicus	Liver, Muscle, Gills	Near threatened
13	2022-06-28	VSNSR4F13	SP1	R4	11.1572	77.8812	11:54:00	Jilebi	80	16.5	Oreochromis mossambicus	Liver, Muscle, Gills	Near threatened
14	2022-06-28	VSNSR4F14	SP1	R4	11.1572	77.8812	11:54:00	Jilebi	73	16	Oreochromis mossambicus	Liver, Muscle, Gills	Near threatened
15	2022-06-28	VSNSR4F15	SP1	R4	11.1572	77.8812	11:54:00	Jilebi	67	15	Oreochromis mossambicus	Liver, Muscle, Gills	Near threatened
16	2022-06-28	VSNSR4F16	SP1	R4	11.1572	77.8812	11:54:00	Jilebi	91	16.5	Oreochromis mossambicus	Liver, Muscle, Gills	Near threatened

## Sheet: Liver
AAS Result											Weight of Liver tissue		Mg/kg											LIVER Mean										LIVER STD											Liver
Liver	Sample ID	Cd	Co	Fe	Zn	Ni	Pb	Cu	Cr					Sample ID	Cd	Co	Fe	Zn	Ni	Pb	Cu	Cr			Cd	Co	Fe	Zn	Ni	Pb	Cu	Cr			Cd	Co	Fe	Zn	Ni	Pb	Cu	Cr		Metal	R1	R2	R3	R4
R1	VSNSR1F1	0.234	0.518	7.362	0.1407	0.583	0.28	0.996	0.383		0.481		R1	VSNSR1F1	24.3243	53.8462	765.281	14.6258	60.6029	29.106	103.534	39.8129		R1	62.052	123.282	939.435	31.923	130.061	77.274	53.687	77.817		R1	50.789	105.178	417.458	24.618	111.636	65.718	43.724	64.094		Cd	62.0515	41.0228	34.352	40.625
	VSNSR1F2	0.251	0.514	2.811	0.1257	0.546	0.32	0	0.318		0.092			VSNSR1F2	136.413	279.348	1527.72	68.3152	296.739	173.913	0	172.826		R2	41.023	96.018	807.78	22.052	98.769	57.264	188.955	70.621		R2	24.865	71.877	249.514	9.433	67.512	44.428	67.656	57.297		Co	123.282	96.0181	83.0913	126
	VSNSR1F3	0.264	0.501	4.075	0.1453	0.556	0.33	0.504	0.282		0.365			VSNSR1F3	36.1644	68.6301	558.219	19.9041	76.1644	45.2055	69.0411	38.6301		R3	34.352	83.091	1075.65	22.817	96.309	51.637	440.885	69.79		R3	18.043	36.461	397.958	6.193	40.344	17.774	139.924	17.55		Fe	939.435	807.78	1075.65	3394.75
	VSNSR1F4	0.236	0.42	4.17	0.1143	0.399	0.28	0.194	0.276		0.23			VSNSR1F4	51.3043	91.3043	906.522	24.8478	86.7391	60.8696	42.1739	60		R4	40.625	126	3394.75	29.881	167.125	66.875	40.563	162.688		R4	3.886	24.462	2852.31	1.858	8.666	14.05	61.4	39.868		Zn	31.9232	22.052	22.8166	29.8813
R2	VSNSR2F5	0.219	0.441	6.337	0.1471	0.513	0.27	1.907	0.303		0.5		R2	VSNSR2F5	21.9	44.1	633.7	14.71	51.3	27	190.7	30.3																						Ni	130.061	98.7693	96.3088	167.125
	VSNSR2F6	0.203	0.468	8.133	0.1425	0.522	0.25	1.149	0.292		0.509			VSNSR2F6	19.9411	45.9725	798.919	13.998	51.277	24.558	112.868	28.6837																						Pb	77.2735	57.2645	51.6365	66.875
	VSNSR2F7	0.201	0.386	2.54	0.1036	0.392	0.23	0.701	0.29		0.2			VSNSR2F7	50.25	96.5	635	25.9	98	57.5	175.25	72.5						LIVER Mean ± STD																Cu	53.6873	188.955	440.885	40.5625
	VSNSR2F8	0.144	0.395	2.327	0.0672	0.389	0.24	0.554	0.302		0.1			VSNSR2F8	72	197.5	1163.5	33.6	194.5	120	277	151							Cd	Co	Fe	Zn	Ni	Pb	Cu	Cr								Cr	77.8173	70.6209	69.7899	162.688
R3	VSNSR3F9	0.204	0.448	5.066	0.1256	0.586	0.26	2.448	0.363		0.2		R3	VSNSR3F9	51	112	1266.5	31.4	146.5	65	612	90.75						R1	62.052 ± 50.789	123.282 ± 105.178	939.435 ± 417.458	31.923 ± 24.618	130.061 ± 111.636	77.274 ± 65.718	53.687 ± 43.724	77.817 ± 64.094
	VSNSR3F10	0.183	0.441	5.804	0.0877	0.405	0.26	1.124	0.29		0.19			VSNSR3F10	48.1579	116.053	1527.37	23.0789	106.579	68.4211	295.789	76.3158						R2	41.023 ± 24.865	96.018 ± 71.877	807.78 ± 249.514	22.052 ± 9.433	98.769 ± 67.512	57.264 ± 44.428	188.955 ± 67.656	70.621 ± 57.297
	VSNSR3F11	0.191	0.487	6.985	0.1388	0.646	0.26	3.931	0.403		0.4			VSNSR3F11	23.875	60.875	873.125	17.35	80.75	32.5	491.375	50.375						R3	34.352 ± 18.043	83.091 ± 36.461	1075.655 ± 397.958	22.817 ± 6.193	96.309 ± 40.344	51.637 ± 17.774	440.885 ± 139.924	69.79 ± 17.55
	VSNSR3F12	0.092	0.278	4.068	0.1244	0.329	0.26	2.332	0.395		0.32			VSNSR3F12	14.375	43.4375	635.625	19.4375	51.4063	40.625	364.375	61.7188						R4	40.625 ± 3.886	126 ± 24.462	3394.75 ± 2852.311	29.881 ± 1.858	167.125 ± 8.666	66.875 ± 14.05	40.563 ± 61.4	162.688 ± 39.868
R4	VSNSR4F13	0.149	0.375	28.006	0.1169	0.619	0.24	0.519	0.588		0.2		R4	VSNSR4F13	37.25	93.75	7001.5	29.225	154.75	60	129.75	147
	VSNSR4F14	0.083	0.29	1.689	0.0565	0.35	0.17	0	0.374		0.1			VSNSR4F14	41.5	145	844.5	28.25	175	85	0	187
	VSNSR4F15	0.076	0.29	8.678	0.0651	0.339	0.14	0	0.405		0.1			VSNSR4F15	38	145	4339	32.55	169.5	70	0	202.5
	VSNSR4F16	0.183	0.481	5.576	0.118	0.677	0.21	0.13	0.457		0.2			VSNSR4F16	45.75	120.25	1394	29.5	169.25	52.5	32.5	114.25
															Cd	Co	Fe	Zn	Ni	Pb	Cu	Cr
														VSNSR1F	24.3243	53.8462	765.281	14.6258	60.6029	29.106	103.534	39.8129
														VSNSR1F	136.413	279.348	1527.72	68.3152	296.739	173.913	0	172.826
														VSNSR1F	36.1644	68.6301	558.219	19.9041	76.1644	45.2055	69.0411	38.6301
														VSNSR1F	51.3043	91.3043	906.522	24.8478	86.7391	60.8696	42.1739	60
														VSNSR2F	21.9	44.1	633.7	14.71	51.3	27	190.7	30.3
														VSNSR2F	19.9411	45.9725	798.919	13.998	51.277	24.558	112.868	28.6837
														VSNSR2F	50.25	96.5	635	25.9	98	57.5	175.25	72.5
														VSNSR2F	72	197.5	1163.5	33.6	194.5	120	277	151
														VSNSR3F	51	112	1266.5	31.4	146.5	65	612	90.75
														VSNSR3F	48.1579	116.053	1527.37	23.0789	106.579	68.4211	295.789	76.3158
														VSNSR3F	23.875	60.875	873.125	17.35	80.75	32.5	491.375	50.375
														VSNSR3F1	14.375	43.4375	635.625	19.4375	51.4063	40.625	364.375	61.7188
														VSNSR4F	37.25	93.75	7001.5	29.225	154.75	60	129.75	147
														VSNSR4F	41.5	145	844.5	28.25	175	85	0	187
														VSNSR4F	38	145	4339	32.55	169.5	70	0	202.5
														VSNSR4F	45.75	120.25	1394	29.5	169.25	52.5	32.5	114.25
														Anova: Two-Factor With Replication
														SUMMARY	Cd	Co	Fe	Zn	Ni	Pb	Cu	Cr	Total
														VSNSR1F
														Count	4	4	4	4	4	4	4	4	32
														Sum	248.206	493.128	3757.74	127.693	520.246	309.094	214.749	311.269	5982.12
														Average	62.0515	123.282	939.435	31.9232	130.061	77.2735	53.6873	77.8173	186.941
														Variance	2579.54	11062.4	174272	606.033	12462.6	4318.92	1911.78	4108.03	104948
														VSNSR2F
														Count	4	4	4	4	4	4	4	4	32
														Sum	164.091	384.072	3231.12	88.208	395.077	229.058	755.818	282.484	5529.93
														Average	41.0228	96.0181	807.78	22.052	98.7693	57.2645	188.955	70.6209	172.81
														Variance	618.283	5166.29	62257.3	88.9782	4557.94	1973.82	4577.32	3282.94	69755.8
														VSNSR3F
														Count	4	4	4	4	4	4	4	4	32
														Sum	137.408	332.365	4302.62	91.2664	385.235	206.546	1763.54	279.16	7498.14
														Average	34.352	83.0913	1075.65	22.8166	96.3088	51.6365	440.885	69.7899	234.317
														Variance	325.536	1329.38	158371	38.3485	1627.65	315.921	19578.7	307.998	138583
														VSNSR4F
														Count	4	4	4	4	4	4	4	4	32
														Sum	162.5	504	13579	119.525	668.5	267.5	162.25	650.75	16114
														Average	40.625	126	3394.75	29.8813	167.125	66.875	40.5625	162.688	503.563
														Variance	15.1042	598.375	8.13568e+06	3.45307	75.1042	197.396	3770.02	1589.47	2.02337e+06
														Total
														Count	16	16	16	16	16	16	16	16
														Sum	712.205	1713.57	24870.5	426.692	1969.06	1012.2	2896.36	1523.66
														Average	44.5128	107.098	1554.4	26.6683	123.066	63.2624	181.022	95.2289
														Variance	824.531	3982.84	2.9199e+06	167.118	4623.69	1462.68	33576.8	3486.1
														ANOVA
														Source of Variation	SS	df	MS	F	P-value	F crit
														Sample	2.30694e+06	3	768981	2.85546	0.0411597	2.69939
														Columns	3.02228e+07	7	4.31754e+06	16.0323	8.46318e-14	2.10647
														Interaction	1.63605e+07	21	779071	2.89293	0.000228212	1.66703
														Within	2.5853e+07	96	269302
														Total	7.47432e+07	127
[truncated: 30 more columns]

## Sheet: Gills
AAS Result											Weight of gill tissue		Mg/kg											Gills Mean										Gills STD											Gills
Gills	Sample ID	Cd	Co	Fe	Zn	Ni	Pb	Cu	Cr					Sample ID	Cd	Co	Fe	Zn	Ni	Pb	Cu	Cr			Cd	Co	Fe	Zn	Ni	Pb	Cu	Cr			Cd	Co	Fe	Zn	Ni	Pb	Cu	Cr		Metal	R1	R2	R3	R4
R1	VSNSR1F1	0.238	0.504	13.709	0.1841	0.65	0.31	0.178	0.749		0.697		R1	VSNSR1F1	17.0732	36.1549	983.429	13.2066	46.6284	22.2382	12.769	53.7303		R1	22.053	43.162	1215.26	15.254	56.582	25.385	6.75	71.995		R1	3.382	4.674	368.36	1.798	6.773	2.741	5.831	23.34		Cd	22.053	11.997	14.419	20.201
	VSNSR1F2	0.23	0.437	14.563	0.161	0.557	0.23	0.038	0.958		0.48			VSNSR1F2	23.9583	45.5208	1516.98	16.7708	58.0208	23.9583	3.95833	99.7917		R2	11.997	25.773	329.235	11.732	34.461	14.888	0.325	20.274		R2	3.149	7.499	88.951	1.859	13.304	4.137	0.65	5.091		Co	43.162	25.773	32.927	53.437
	VSNSR1F3	0.244	0.454	8.215	0.1431	0.613	0.28	0	0.518		0.501			VSNSR1F3	24.3513	45.3094	819.86	14.2814	61.1776	27.9441	0	51.6966		R3	14.419	32.927	315.996	13.059	45.773	18.986	0	28.687		R3	1.746	3.303	51.024	0.941	8.613	1.717	0	8.705		Fe	1215.26	329.235	315.996	368.533
	VSNSR1F4	0.2	0.4	13.497	0.1468	0.53	0.24	0.09	0.725		0.438			VSNSR1F4	22.8311	45.6621	1540.75	16.758	60.5023	27.3973	10.274	82.7626		R4	20.201	53.437	368.533	16.523	76.803	24.756	0	48.566		R4	5.334	12.233	78.106	2.883	16.002	4.31	0	7.071		Zn	15.254	11.732	13.059	16.523
R2	VSNSR2F5	0.247	0.424	5.072	0.2149	0.583	0.25	0	0.357		1		R2	VSNSR2F5	12.35	21.2	253.6	10.745	29.15	12.5	0	17.85																						Ni	56.582	34.461	45.773	76.803
	VSNSR2F6	0.162	0.401	5.885	0.2257	0.434	0.25	0	0.361		1			VSNSR2F6	8.1	20.05	294.25	11.285	21.7	12.5	0	18.05																						Pb	25.385	14.888	18.986	24.756
	VSNSR2F7	0.235	0.507	9.152	0.2894	0.682	0.27	0.026	0.346		1			VSNSR2F7	11.75	25.35	457.6	14.47	34.1	13.5	1.3	17.3						Gills Mean ± STD																Cu	6.75	0.325	0	0
	VSNSR2F8	0.18	0.416	3.551	0.1189	0.603	0.24	0	0.318		0.57			VSNSR2F8	15.7895	36.4912	311.491	10.4298	52.8947	21.0526	0	27.8947							Cd	Co	Fe	Zn	Ni	Pb	Cu	Cr								Cr	71.995	20.274	28.687	48.566
R3	VSNSR3F9	0.167	0.384	3.409	0.1573	0.491	0.22	0	0.257		0.67		R3	VSNSR3F9	12.4627	28.6567	254.403	11.7388	36.6418	16.4179	0	19.1791						R1	22.053 ± 3.382	43.162 ± 4.674	1215.255 ± 368.36	15.254 ± 1.798	56.582 ± 6.773	25.385 ± 2.741	6.75 ± 5.831	71.995 ± 23.34
	VSNSR3F10	0.194	0.394	3.808	0.167	0.531	0.24	0	0.338		0.61			VSNSR3F10	15.9016	32.2951	312.131	13.6885	43.5246	19.6721	0	27.7049						R2	11.997 ± 3.149	25.773 ± 7.499	329.235 ± 88.951	11.732 ± 1.859	34.461 ± 13.304	14.888 ± 4.137	0.325 ± 0.65	20.274 ± 5.091
	VSNSR3F11	0.188	0.481	5.309	0.1929	0.638	0.28	0	0.386		0.7			VSNSR3F11	13.4286	34.3571	379.214	13.7786	45.5714	20	0	27.5714						R3	14.419 ± 1.746	32.927 ± 3.303	315.996 ± 51.024	13.059 ± 0.941	45.773 ± 8.613	18.986 ± 1.717	0 ± 0	28.687 ± 8.705
	VSNSR3F12	0.216	0.495	4.328	0.1772	0.78	0.27	0	0.548		0.68			VSNSR3F12	15.8824	36.3971	318.235	13.0294	57.3529	19.8529	0	40.2941						R4	20.201 ± 5.334	53.437 ± 12.233	368.533 ± 78.106	16.523 ± 2.883	76.803 ± 16.002	24.756 ± 4.31	0 ± 0	48.566 ± 7.071
R4	VSNSR4F13	0.217	0.453	3.261	0.1511	0.753	0.27	0	0.358		0.44		R4	VSNSR4F13	24.6591	51.4773	370.568	17.1705	85.5682	30.6818	0	40.6818
	VSNSR4F14	0.146	0.411	2.811	0.1374	0.584	0.22	0	0.489		0.54			VSNSR4F14	13.5185	38.0556	260.278	12.7222	54.0741	20.3704	0	45.2778
	VSNSR4F15	0.128	0.397	3.103	0.1155	0.543	0.17	0	0.398		0.35			VSNSR4F15	18.2857	56.7143	443.286	16.5	77.5714	24.2857	0	56.8571
	VSNSR4F16	0.185	0.513	3.04	0.1497	0.684	0.18	0	0.391		0.38			VSNSR4F16	24.3421	67.5	400	19.6974	90	23.6842	0	51.4474
															Cd	Co	Fe	Zn	Ni	Pb	Cu	Cr
														VSNSR1F	17.0732	36.1549	983.429	13.2066	46.6284	22.2382	12.769	53.7303
														VSNSR1F	23.9583	45.5208	1516.98	16.7708	58.0208	23.9583	3.95833	99.7917
														VSNSR1F	24.3513	45.3094	819.86	14.2814	61.1776	27.9441	0	51.6966
														VSNSR1F	22.8311	45.6621	1540.75	16.758	60.5023	27.3973	10.274	82.7626
														VSNSR2F	12.35	21.2	253.6	10.745	29.15	12.5	0	17.85
														VSNSR2F	8.1	20.05	294.25	11.285	21.7	12.5	0	18.05
														VSNSR2F	11.75	25.35	457.6	14.47	34.1	13.5	1.3	17.3
														VSNSR2F	15.7895	36.4912	311.491	10.4298	52.8947	21.0526	0	27.8947
														VSNSR3F	12.4627	28.6567	254.403	11.7388	36.6418	16.4179	0	19.1791
														VSNSR3F	15.9016	32.2951	312.131	13.6885	43.5246	19.6721	0	27.7049
														VSNSR3F	13.4286	34.3571	379.214	13.7786	45.5714	20	0	27.5714
														VSNSR3F1	15.8824	36.3971	318.235	13.0294	57.3529	19.8529	0	40.2941
														VSNSR4F	24.6591	51.4773	370.568	17.1705	85.5682	30.6818	0	40.6818
														VSNSR4F	13.5185	38.0556	260.278	12.7222	54.0741	20.3704	0	45.2778
														VSNSR4F	18.2857	56.7143	443.286	16.5	77.5714	24.2857	0	56.8571
														VSNSR4F	24.3421	67.5	400	19.6974	90	23.6842	0	51.4474
														Anova: Two-Factor With Replication
														SUMMARY	Cd	Co	Fe	Zn	Ni	Pb	Cu	Cr	Total
														VSNSR1F
														Count	4	4	4	4	4	4	4	4	32
														Sum	88.2139	172.647	4861.02	61.0169	226.329	101.538	27.0013	287.981	5825.75
														Average	22.0535	43.1618	1215.26	15.2542	56.5823	25.3845	6.75033	71.9953	182.055
														Variance	11.4388	21.8415	135689	3.2335	45.8776	7.51207	34.0009	544.74	171048
														VSNSR2F
														Count	4	4	4	4	4	4	4	4	32
														Sum	47.9895	103.091	1316.94	46.9298	137.845	59.5526	1.3	81.0947	1794.74
														Average	11.9974	25.7728	329.235	11.7325	34.4612	14.8882	0.325	20.2737	56.0857
														Variance	9.91836	56.2415	7912.34	3.45543	176.994	17.1114	0.4225	25.9141	11890.2
														VSNSR3F
														Count	4	4	4	4	4	4	4	4	32
														Sum	57.6753	131.706	1263.98	52.2353	183.091	75.943	0	114.75	1879.38
														Average	14.4188	32.9265	315.996	13.0588	45.7727	18.9857	0	28.6874	58.7307
														Variance	3.04924	10.9071	2603.4	0.885957	74.19	2.94855	0	75.7781	10203.7
														VSNSR4F
														Count	4	4	4	4	4	4	4	4	32
														Sum	80.8054	213.747	1474.13	66.09	307.214	99.0221	0	194.264	2435.27
														Average	20.2014	53.4368	368.533	16.5225	76.8034	24.7555	0	48.566	76.1023
														Variance	28.4491	149.646	6100.49	8.31408	256.061	18.573	0	50.006	13787
														Total
														Count	16	16	16	16	16	16	16	16
														Sum	274.684	621.192	8916.08	226.272	854.478	336.056	28.3013	678.09
														Average	17.1678	38.8245	557.255	14.142	53.4049	21.0035	1.76883	42.3806
														Variance	28.5344	164.384	184802	6.87993	370.545	29.1595	15.7267	563.69
														ANOVA
														Source of Variation	SS	df	MS	F	P-value	F crit
														Sample	344098	3	114699	23.8425	1.28929e-11	2.69939
														Columns	3.96917e+06	7	567024	117.867	2.92674e-44	2.10647
														Interaction	1.98379e+06	21	94466.2	19.6367	5.61216e-26	1.66703
														Within	461828	96	4810.71
														Total	6.75889e+06	127
[truncated: 30 more columns]

## Sheet: Muscle
AAS Result											Weight of Muscle tissue		Mg/kg											Mean										STD											Muscle
Muscle	Sample ID	Cd	Co	Fe	Zn	Ni	Pb	Cu	Cr					Sample ID	Cd	Co	Fe	Zn	Ni	Pb	Cu	Cr			Cd	Co	Fe	Zn	Ni	Pb	Cu	Cr			Cd	Co	Fe	Zn	Ni	Pb	Cu	Cr		Metal	R1	R2	R3	R4
R1	VSNSR1F1	0.253	0.47	1.842	0.1023	0.606	0.3	0.057	0.352		1		R1	VSNSR1F1	12.65	23.5	92.1	5.115	30.3	15	2.85	17.6		R1	12.416	18.428	130.757	5.049	25.318	13.445	1.113	21.405		R1	1.171	5.704	32.339	0.339	4.348	1.95	1.382	5.307		Cd	12.416	9.825	10.471	8.221
	VSNSR1F2	0.204	0.162	2.398	0.0669	0.292	0.16	0	0.404		0.73			VSNSR1F2	13.9726	11.0959	164.247	4.58219	20	10.9589	0	27.6712		R2	9.825	20.025	112.962	4.871	26.375	12	-	21.013		R2	1.722	2.421	46.819	0.625	1.663	1.354	-	7.069		Co	18.428	20.025	24.014	20.234
	VSNSR1F3	0.228	0.447	2.348	0.1079	0.483	0.3	0.032	0.329		1			VSNSR1F3	11.4	22.35	117.4	5.395	24.15	15	1.6	16.45		R3	10.471	24.014	127.675	5.819	30.026	14.105	-	22.915		R3	2.292	4.503	31.267	1.975	3.87	3.028	-	4.494		Fe	130.757	112.962	127.675	121.796
	VSNSR1F4	0.227	0.327	2.911	0.0995	0.523	0.25	0	0.466		0.975			VSNSR1F4	11.641	16.7692	149.282	5.10256	26.8205	12.8205	0	23.8974		R4	8.221	20.234	121.796	9.174	31.37	10.381	-	24.44		R4	2.041	4.655	32.939	3.218	7.656	5.131	-	2.161		Zn	5.049	4.871	5.819	9.174
R2	VSNSR2F5	0.224	0.467	1.559	0.0887	0.504	0.28	0	0.325		1		R2	VSNSR2F5	11.2	23.35	77.95	4.435	25.2	14	0	16.25																						Ni	25.318	26.375	30.026	31.37
	VSNSR2F6	0.183	0.371	3.637	0.1132	0.574	0.23	0	0.63		1			VSNSR2F6	9.15	18.55	181.85	5.66	28.7	11.5	0	31.5																						Pb	13.445	12	14.105	10.381
	VSNSR2F7	0.225	0.405	1.999	0.1016	0.529	0.22	0	0.376		1			VSNSR2F7	11.25	20.25	99.95	5.08	26.45	11	0	18.8						Mean ± STD																Cu	1.113	0	0	0
	VSNSR2F8	0.154	0.359	1.842	0.0862	0.503	0.23	0	0.35		1			VSNSR2F8	7.7	17.95	92.1	4.31	25.15	11.5	0	17.5							Cd	Co	Fe	Zn	Ni	Pb	Cu	Cr								Cr	21.405	21.013	22.915	24.44
R3	VSNSR3F9	0.208	0.466	1.954	0.0773	0.472	0.28	0	0.349		0.76		R3	VSNSR3F9	13.6842	30.6579	128.553	5.08553	31.0526	18.4211	0	22.9605						R1	12.416 ± 1.171	18.428 ± 5.704	130.757 ± 32.339	5.049 ± 0.339	25.318 ± 4.348	13.445 ± 1.95	1.113 ± 1.382	21.405 ± 5.307
	VSNSR3F10	0.183	0.441	2.072	0.0858	0.701	0.28	0	0.39		1			VSNSR3F10	9.15	22.05	103.6	4.29	35.05	14	0	19.5						R2	9.825 ± 1.722	20.025 ± 2.421	112.962 ± 46.819	4.871 ± 0.625	26.375 ± 1.663	12 ± 1.354	0 ± 0	21.013 ± 7.069
	VSNSR3F11	0.171	0.453	2.14	0.1036	0.532	0.24	0	0.399		1			VSNSR3F11	8.55	22.65	107	5.18	26.6	12	0	19.95						R3	10.471 ± 2.292	24.014 ± 4.503	127.675 ± 31.267	5.819 ± 1.975	30.026 ± 3.87	14.105 ± 3.028	0 ± 0	22.915 ± 4.494
	VSNSR3F12	0.21	0.414	3.431	0.1744	0.548	0.24	0	0.585		1			VSNSR3F12	10.5	20.7	171.55	8.72	27.4	12	0	29.25						R4	8.221 ± 2.041	20.234 ± 4.655	121.796 ± 32.939	9.174 ± 3.218	31.37 ± 7.656	10.381 ± 5.131	0 ± 0	24.44 ± 2.161
R4	VSNSR4F13	0.188	0.39	2.926	0.1476	0.703	0.26	0	0.478		1		R4	VSNSR4F13	9.4	19.5	146.3	7.38	35.15	13	0	23.9
	VSNSR4F14	0.162	0.421	1.215	0.1309	0.612	0.25	0	0.38		0.78			VSNSR4F14	10.3846	26.9872	77.8846	8.39103	39.2308	16.0256	0	24.359
	VSNSR4F15	0.118	0.357	2.958	0.2784	0.591	0.16	0	0.547		1			VSNSR4F15	5.9	17.85	147.9	13.92	29.55	8	0	27.35
	VSNSR4F16	0.144	0.332	2.302	0.1401	0.431	0.09	0	0.443		1			VSNSR4F16	7.2	16.6	115.1	7.005	21.55	4.5	0	22.15
															Cd	Co	Fe	Zn	Ni	Pb	Cu	Cr
														VSNSR1F	12.65	23.5	92.1	5.115	30.3	15	2.85	17.6
														VSNSR1F	13.9726	11.0959	164.247	4.58219	20	10.9589	0	27.6712
														VSNSR1F	11.4	22.35	117.4	5.395	24.15	15	1.6	16.45
														VSNSR1F	11.641	16.7692	149.282	5.10256	26.8205	12.8205	0	23.8974
														VSNSR2F	11.2	23.35	77.95	4.435	25.2	14	0	16.25
														VSNSR2F	9.15	18.55	181.85	5.66	28.7	11.5	0	31.5
														VSNSR2F	11.25	20.25	99.95	5.08	26.45	11	0	18.8
														VSNSR2F	7.7	17.95	92.1	4.31	25.15	11.5	0	17.5
														VSNSR3F	13.6842	30.6579	128.553	5.08553	31.0526	18.4211	0	22.9605
														VSNSR3F	9.15	22.05	103.6	4.29	35.05	14	0	19.5
														VSNSR3F	8.55	22.65	107	5.18	26.6	12	0	19.95
														VSNSR3F1	10.5	20.7	171.55	8.72	27.4	12	0	29.25
														VSNSR4F	9.4	19.5	146.3	7.38	35.15	13	0	23.9
														VSNSR4F	10.3846	26.9872	77.8846	8.39103	39.2308	16.0256	0	24.359
														VSNSR4F	5.9	17.85	147.9	13.92	29.55	8	0	27.35
														VSNSR4F	7.2	16.6	115.1	7.005	21.55	4.5	0	22.15
														Anova: Two-Factor With Replication
														SUMMARY	Cd	Co	Fe	Zn	Ni	Pb	Cu	Cr	Total
														VSNSR1F
														Count	4	4	4	4	4	4	4	4	32
														Sum	49.6636	73.7151	523.029	20.1948	101.271	53.7794	4.45	85.6187	911.721
														Average	12.4159	18.4288	130.757	5.04869	25.3176	13.4449	1.1125	21.4047	28.4913
														Variance	1.3702	32.5395	1045.83	0.11495	18.9077	3.80224	1.91063	28.1693	1710.1
														VSNSR2F
														Count	4	4	4	4	4	4	4	4	32
														Sum	39.3	80.1	451.85	19.485	105.5	48	0	84.05	828.285
														Average	9.825	20.025	112.963	4.87125	26.375	12	0	21.0125	25.8839
														Variance	2.96417	5.8625	2191.98	0.39034	2.76417	1.83333	0	49.9673	1405.8
														VSNSR3F
														Count	4	4	4	4	4	4	4	4	32
														Sum	41.8842	96.0579	510.703	23.2755	120.103	56.4211	0	91.6605	940.104
														Average	10.4711	24.0145	127.676	5.81888	30.0257	14.1053	0	22.9151	29.3783
														Variance	5.25361	20.2806	977.616	3.89998	14.976	9.16713	0	20.1959	1616.87
														VSNSR4F
														Count	4	4	4	4	4	4	4	4	32
														Sum	32.8846	80.9372	487.185	36.696	125.481	41.5256	0	97.759	902.468
														Average	8.22115	20.2343	121.796	9.17401	31.3702	10.3814	0	24.4397	28.2021
														Variance	4.16692	21.6779	1084.97	10.3535	58.6083	26.3255	0	4.67012	1500.63
														Total
														Count	16	16	16	16	16	16	16	16
														Sum	163.732	330.81	1972.77	99.6513	452.354	199.726	4.45	359.088
														Average	10.2333	20.6756	123.298	6.22821	28.2721	12.4829	0.278125	22.443
														Variance	5.16051	20.5559	1109.11	6.17253	25.7182	10.4141	0.629656	22.5564
														ANOVA
														Source of Variation	SS	df	MS	F	P-value	F crit
														Sample	213.094	3	71.0312	0.40226	0.751693	2.69939
														Columns	175444	7	25063.4	141.938	9.62069e-48	2.10647
														Interaction	840.024	21	40.0012	0.226532	0.999846	1.66703
														Within	16951.7	96	176.58
														Total	193449	127
[truncated: 30 more columns]
